# Supplementary material for: Cytokine-based Predictive Models to Estimate the Probability of Chronic Periodontitis: Development of Diagnostic Nomograms
Source: Sci Rep. 2017 Sep 14;7:11580. doi: 10.1038/s41598-017-06674-2 (PMC5599565; doi:10.1038/s41598-017-06674-2)
Supplement: Supplementary file 2 — Dataset 1 [file 41598_2017_6674_MOESM2_ESM.xlsx]

## Sheet: Sheet1
Type_Patients	GMCSF	IL1alpha	IL1beta	IL6	IL12p40	IL17A	IL17F	TNFalpha	IFNgamma	IL2	IL3	IL4	IL5	IL10	IL12p70	IL13	Age	Sex	Smoking	Cigarrettes_day	Months_smoking	Teeth	PI	BOP_total	PPD_total	CAL_total	BOP_sites	PPD_sites	CAL_sites
1	572.082	62384.3	6184.49	23.9	11.533	7.508	1.166	1	0.307	8.891	14.413	2.2	15.985	4.382	1.3	1.8	38	Male	Never	0	0	27	39	56	2.72	2.98	100	4.3	4.3
0	227.946	25246.1	1755.96	155.257	5.58	1.563	1.2	1	0.5	4.649	7.08	2.2	13.967	1.734	1.3	1.8	43	Male	Never	0	0	17	45	14	1.65	1.8	5	2.2	2.2
1	619.949	219500	19788.9	613.015	19.153	15.385	5.081	5.158	0.627	8.891	20.341	4.415	11.826	0.43	1.3	2.831	46	Female	Current	20	156	22	20	53	1.79	2.5	75	4.45	4.45
1	444.815	168601	15805.9	316.879	19.38	11.493	0.291	5.158	0.52	4.649	17.834	2.2	7.856	1.734	1.3	1.8	55	Female	Never	0	0	15	33	75	4.12	5.61	70	7.2	9.05
1	619.949	219500	19788.9	613.015	19.153	15.385	5.081	5.158	0.627	8.891	20.341	4.415	11.826	0.43	1.3	2.831	50	Male	Current	12	180	25	47	48	3.11	3.19	100	5.75	5.75
1	365.719	43429.8	5219.64	630.229	16.466	15.404	2.8	1	0.26	4.649	26.377	2.2	13.888	0.43	1.3	1.8	74	Female	Never	0	0	24	44	40	3.08	4.27	80	4.95	5.65
1	534.365	319181	14873.3	124.466	32.419	9.516	4.646	5.158	0.5	12.876	27.613	4.415	7.856	4.382	1.3	1.8	48	Male	Current	30	432	23	100	30	3.86	5.06	30	5.9	7.25
1	226.863	24715	1194.54	953.212	7.273	2.3	2.6	1	0.5	4.649	9.486	2.2	7.856	0.43	1.3	1.8	48	Female	Never	0	0	27	30	40	2.5	2.56	55	4.55	4.55
1	364.548	48690.2	4767.03	102.137	11.821	3.57	0.291	1	0.52	4.649	14.413	2.2	13.888	3.722	5.177	1.8	50	Male	Current	5	360	29	43	39	2.93	3.34	35	5.45	6
1	629.6	87012.3	18666.1	360.925	22.1	17.4	20.85	26.1	3.95	12.3	32.75	11.6	11.6	0.7	5.2	11.1	45	Female	Never	0	0	27	37	55	2.84	2.9	80	5.15	5.15
1	559.372	124368	12622.1	1452.59	16.015	9.516	2.988	5.158	0.5	8.891	21.423	2.2	7.856	1.734	1.3	1.8	60	Female	Never	0	0	20	71	90	4.58	5.94	100	7.6	7.6
1	702.3	240857	26415.2	460.146	32.4	38.5	26.35	105.3	3.7	19.5	32.7	11.6	11.6	39.3	5.2	1.8	42	Female	Never	0	0	22	10	37	2.74	2.76	100	5.2	5.2
1	546.995	1.08897e+06	24964.2	186.776	21.183	20.265	4.21	1	0.627	8.891	20.162	4.415	11.826	1.734	1.3	1.8	47	Male	Current	15	276	20	68	50	3.13	6.73	70	5.3	7.5
0	89.374	10263.7	483.835	95.02	8.558	2.3	2.6	1	0.5	4.1	2.476	2.2	7.856	0.7	1.3	6.914	27	Female	Never	0	0	30	2	2	1.74	1.74	2	2.1	2.1
0	148.5	9036.4	2678.6	2	9.8	2.3	2.963	17.2	0.5	1	1.311	3.888	1.3	0.7	1.3	1.8	38	Female	Never	0	0	30	18	18	1.81	1.87	0	2.3	2.3
0	227.946	15890.5	1067.04	102.137	6.043	1.563	2.6	1	0.5	4.1	4.731	2.2	7.856	0.43	1.3	1.8	28	Female	Current	5	132	28	0	21	1.96	1.96	5	2.25	2.25
0	97.325	14702.8	1430.4	10.77	32.15	2.3	2.6	18.9	1.649	4.1	2.5	5.965	7.9	2.4	1.3	1.8	25	Female	Never	0	0	28	0	14	1.94	1.94	0	2.15	2.15
0	284.281	32862.4	2214.31	109.514	8.343	2.3	2.6	1	0.5	6.77	11.741	2.2	7.856	1.734	1.3	1.8	30	Female	Never	0	0	31	0	17	2.02	2.02	0	2.3	2.3
0	227.946	25246.1	1755.96	155.257	5.58	1.563	2.6	1	0.5	4.649	7.08	2.2	13.967	1.734	1.3	1.8	24	Male	Current	3	96	29	0	12	1.7	1.7	0	2.05	2.05
1	186.55	145701	19464.7	61.607	29.15	28.45	23.1	21	9.55	27	107.2	42.1	8.4	3.4	15.35	7.2	53	Male	Never	0	0	27	31	33	3.21	4.11	35	5.8	5.85
1	248.7	148499	14738.2	181.714	32.6	29.05	24.7	28.55	10.8	17.9	107.2	60.4	23.6	3.4	25.3	22.298	56	Female	Current	20	420	28	47	16	2.95	3.13	45	5.95	5.95
1	168.753	126711	14612.7	102.054	18.5	22.25	19.9	13.699	9.55	5.3	84.45	37.624	8.4	3.4	15.35	7.2	45	Male	Never	0	0	30	75	58	2.71	2.77	70	4.5	4.5
1	709.9	476140	26389.1	176.046	20.6	36.9	32.45	56.5	5	19.5	45.1	14	14	3.2	6.048	1.8	50	Female	Current	10	396	21	67	79	3.62	4.04	85	5.5	5.5
1	716.4	193075	18654.6	1820.69	26.8	31.7	25.2	74.8	5.15	15.9	32.75	14.3	14.3	117.3	4.898	14.8	71	Female	Never	0	0	26	26	39	3.21	3.46	55	6.2	6.25
0	150.803	32912	4107.3	35.423	16.45	1.8	7.25	6.398	3.8	20.6	43.258	5.965	8.4	5.492	5	15.328	42	Female	Current	6	120	27	37	20	1.63	1.72	45	1.8	1.95
1	626	73610.9	21720.3	799.211	20.6	19.1	23.9	26.1	3.6	9.7	25.3	9.094	14.3	3.2	7.623	1.8	42	Female	Never	0	0	32	100	75	3.31	3.55	80	5.6	5.6
1	556.4	111233	12053.5	438.018	17.3	19.2	21.85	30.5	3.5	12.8	32.75	11.6	11.6	15.9	5.2	11	69	Female	Never	0	0	18	44	63	2.56	2.72	95	4.25	4.25
0	115.165	28084.7	2249.6	40.497	10.627	1.8	3.728	6.398	2.199	12.45	32.2	11.4	8.4	3.4	5	7.2	49	Female	Never	0	0	22	13	21	1.68	1.79	5	1.75	1.85
1	222.3	125566	16574	1225.87	20.55	26.4	21.5	28.55	7.95	17.9	107.3	42.1	8.4	3.4	15.35	1.8	74	Female	Never	0	0	18	47	67	3.69	3.81	85	5.5	5.5
0	353.4	42913.9	4998.2	2	8.3	9.3	10.55	17.2	7.15	7.1	17.9	3.888	1.3	3.2	1.3	1.8	41	Female	Never	0	0	26	24	9	1.64	1.92	10	1.85	2.1
0	132.962	50873	8368	30.396	11.827	7.294	10.05	6.398	4.6	6.8	32.2	5.965	3.101	3.4	5	7.2	58	Female	Current	10	444	29	9	7	2.36	2.52	5	2.4	2.7
0	222.3	17384.4	1334.7	129.1	7.954	7.8	12.45	36.1	4.05	1	61.9	24.087	44.1	5.492	25.3	15.328	44	Female	Never	0	0	29	9	7	2.43	2.68	0	2.5	2.75
1	292.9	167583	13340.1	1248.59	29.5	46.5	31.35	21	12.15	19.2	199.2	94.9	23.6	5.827	61.1	36.199	37	Female	Never	0	0	31	64	80	4.08	4.16	100	5.75	5.75
1	257.75	80533.6	8543.7	343.087	22.6	15.2	15.4	13.699	7.85	12.45	69.5	78	44.1	3.4	15.35	43.3	46	Female	Current	20	324	25	66	55	3.53	4.75	15	4.25	5.1
1	396.9	148826	17947.5	1759.29	29.45	31.6	27.5	21	14.85	20.6	122.45	55.7	44.1	3.4	15.35	101.75	38	Male	Current	10	180	29	22	61	4.09	4.43	85	7.55	7.6
0	204.5	44712.7	3925.1	386.211	32.2	9.25	10.65	6.398	7.55	15.2	84.45	33.093	28.9	8.174	35.2	49.6	29	Female	Never	0	0	26	7	5	1.81	1.81	0	2.55	2.55
1	222.3	101885	11170.5	83.636	29.8	23.8	18.55	6.398	8.35	27	130.1	69.2	8.4	3.4	15.35	32.75	36	Female	Current	15	264	27	62	54	3.72	3.86	80	5.85	5.85
1	717.1	81997.4	12450.9	307.389	16.8	26.5	22.25	35.9	4.45	13.5	27.8	8.9	8.9	7	3.84	1.8	36	Female	Current	5	180	30	31	59	3.23	3.28	75	5.8	5.8
1	813.5	139856	40643.2	258.849	29.6	38.6	28.1	30.5	6.05	15.9	30.25	11.6	11.6	14.2	4.597	7.2	45	Male	Current	3	180	29	41	43	2.66	2.66	80	4.4	4.4
1	222.3	128879	10508.6	21.731	20.6	23.3	17.7	13.699	9.7	20.45	114.8	60.05	8.4	3.4	15.35	15.328	61	Female	Current	8	240	24	57	31	3.29	3.93	40	4.8	5.2
1	779.1	87499.3	10248.6	104.825	15.6	19.2	21.55	26.1	3.7	13.5	31.5	8.9	8.9	7	5.2	1.8	63	Male	Current	10	360	29	20	45	3.23	3.26	75	5.2	5.2
1	387.6	36244.8	7612.6	171.049	9.8	13.5	8.518	19.4	0.98	7.1	15.45	3.888	5.6	0.7	1.3	1.8	54	Female	Current	20	456	20	63	63	3.18	3.95	60	4.8	5
1	204.35	141126	13012.1	313.456	21.85	26.4	21.5	17.396	10.8	9.5	122.45	69.2	3.101	7.503	25.3	7.2	43	Female	Current	10	480	30	52	68	3.51	3.52	90	5.55	5.55
1	248.7	193393	31553.8	510.184	33.15	46.55	35.9	49.65	14.75	35.65	191.5	77.75	8.4	8.844	35.2	50.05	35	Female	Never	0	0	32	67	94	3.71	3.71	100	6.05	6.05
1	248.95	160011	26765.9	2274.86	31.5	34.4	23.65	91	13.25	21.5	164.6	86.55	8.4	10.185	35.2	56.65	75	Female	Never	0	0	25	78	93	3.15	3.4	100	4.8	4.8
1	248.95	71580	7154.4	152.697	31.35	17.2	17.7	43.05	8.65	23.15	84.45	78	44.1	3.4	25.3	15.328	47	Female	Current	10	324	32	36	53	2.92	2.92	90	4.55	4.55
1	275.25	180096	39242	296.763	34.05	45.5	28.8	43.05	14.45	24.35	137.9	103.1	8.4	6.833	15.35	56.8	47	Male	Current	20	360	27	80	72	5	5.45	80	6.8	6.8
1	275.4	175338	28391.3	1740.28	39.6	42.25	29.1	43.365	12.4	20.55	176.1	78	44.1	7.503	20.325	29.2	47	Male	Current	20	360	23	76	78	4.55	5.07	85	6.25	6.25
0	310.3	61348.1	3918.3	804.696	19.15	11.7	15.7	46.6	7.85	23.15	92	128.2	23.6	5.492	35.2	43	48	Male	Current	15	96	30	79	20	2.26	2.6	10	2.75	3.4
0	42.9	17091.3	1461.7	8.733	3.213	1.8	2.307	6.398	1.649	9.7	32.2	5.965	8.4	6.162	5	15.328	41	Male	Never	0	0	31	25	22	2.37	3.3	20	2.35	2.35
0	168.753	31608.3	2706.8	126.052	0.843	6.344	7.3	13.699	4.5	6.75	69.4	15.026	8.4	5.492	15.35	7.2	55	Female	Never	0	0	23	30	20	1.89	2.23	10	2.4	2.4
0	222.3	23988.3	1946.3	230.039	10.8	6.344	9.4	17.599	6.2	13.8	47.05	46.774	34	6.833	40	36.064	48	Male	Never	0	0	26	48	19	2.08	2.31	25	2.4	2.45
0	133.006	29630.8	3909.8	246.65	7.954	1.8	3.703	301.9	4.85	1	47	5.965	8.4	3.4	15.35	7.2	32	Female	Never	0	0	31	27	8	2.15	2.15	10	2.35	2.35
0	150.803	37082	3642.1	67.964	0.843	5.389	5.5	5.1	4.05	9.7	54.45	5.965	8.4	5.492	5	7.2	69	Female	Never	0	0	29	49	24	2.29	2.29	10	2.25	2.25
0	159.723	25911.7	3548.6	18.141	9.457	1.8	1.2	6.398	4.6	21.05	61.95	5.965	8.4	3.4	5	15.328	43	Female	Never	0	0	27	39	20	2.1	2.2	5	2.15	2.15
1	97.552	56519.7	5736.44	406.11	12.098	13.506	4.007	15.685	9.358	12.167	87.112	7.086	5.466	15.57	6.439	89.959	36	Female	Current	22	120	28	52	42	3.09	3.5	45	4.55	4.55
1	204.5	112102	9690.1	334.937	17.7	21.75	21.2	43.05	10.25	14.75	99.6	69.2	44.1	6.833	20.325	7.2	48	Female	Current	10	360	28	25	28	2.88	3.15	55	5	5
0	150.803	49847.4	5556.6	246.905	26.05	11.7	14.85	6.398	6.45	15.2	54.45	24.087	8.4	5.492	15.35	29.2	47	Female	Never	0	0	23	34	18	1.76	1.87	25	2.45	2.45
0	292.9	46641	3067.8	178.822	10.627	15.2	10.3	63.2	4.5	20.6	76.9	60.05	64.9	5.492	44.7	7.2	44	Male	Never	0	0	27	46	18	2.23	2.25	10	2.5	2.5
1	257.75	115803	17463.2	367.346	30.35	31.6	19.25	56.6	8.9	9.7	145.5	86.55	3.101	7.838	25.3	15.328	53	Female	Current	3	420	25	63	51	3.73	5.05	80	6.3	6.6
0	150.803	49847.4	5556.6	246.905	26.05	11.7	14.85	6.398	6.45	15.2	54.45	24.087	1.3	5.492	15.35	29.2	48	Male	Never	0	0	27	12	17	2	2.08	8	2.35	2.35
1	257.75	107284	9965.7	80.513	22.05	20.75	21	56.6	8.1	24.15	111	103.45	44.1	3.4	30.25	7.2	58	Female	Never	0	0	29	58	31	2.87	3.45	60	4.45	4.8
1	204.35	61571	7460.8	55.185	18.4	14.2	16.55	21	9.05	17.9	92.05	55.9	8.4	3.4	17.825	7.2	32	Female	Current	10	180	32	100	70	3.77	3.85	85	4.75	4.8
1	124.086	42011.4	4002.8	326.795	2.028	10.2	10.35	13.699	5.3	1	47	5.965	8.4	3.4	5	7.2	57	Female	Never	0	0	20	46	38	2.98	4.67	60	5.25	6.3
1	141.348	358620	36232.7	327.377	16.666	51.185	8.073	22.755	16.535	14.968	105.48	11.589	24.285	19.535	6.439	161.823	52	Female	Never	0	0	21	77	53	2.82	3.55	75	6	6
1	97.552	61579.2	6868.58	128.056	5.648	16.971	3.834	10.681	7.809	12.287	72.484	5.501	12.017	10.819	6.217	63.589	50	Male	Current	20	360	19	36	46	3.61	6.11	25	4.85	6.45
1	186.55	86651.5	13253.5	309.064	20.35	22.3	21.75	32.1	9.45	24.45	122.5	60.4	8.4	17.1	25.275	7.2	64	Male	Never	0	0	26	34	29	3.51	3.68	45	5.7	5.75
1	266.5	124111	14815.9	89.815	26.5	24.35	18.8	28.55	11.35	27.95	153.05	68.6	3.101	5.492	25.3	56.65	48	Male	Current	22	312	27	91	23	4.71	6.08	30	6.05	6.75
1	73.77	47354.9	5218.27	36.773	7.594	15.73	3.198	3.643	7.312	12.167	86.577	1.948	8.742	10.423	1.691	72.443	58	Female	Current	20	276	25	34	43	3.23	3.79	50	4.75	5.2
1	132.962	104137	15556.6	45.445	21.55	26.9	18.8	21	8.6	12.45	73.2	42.1	8.4	3.4	5	7.2	40	Female	Current	10	300	28	45	58	4.55	5.51	90	5.8	6.75
1	97.552	1.43237e+06	23091.3	212.835	9.925	41.92	6.555	18.089	15.01	20.253	124.375	8.577	15.131	16.363	11.188	129.656	56	Male	Current	8	360	28	36	56	4.02	5.05	70	5.95	6.7
1	185.143	925815	132063	933.076	12.695	45.218	7.22	21.037	12.568	17.572	131.932	8.672	8.742	15.57	1.691	68.308	43	Male	Current	20	300	26	53	38	4.66	5.47	70	5.2	6.95
1	226.391	683256	25946.4	1244.98	13.758	57.913	9.62	22.241	15.045	14.772	76.116	8.672	8.742	16.363	3.538	19.297	56	Female	Current	5	120	27	32	72	3.8	3.9	90	6.25	6.35
1	97.552	1.18556e+06	162980	668.537	11.155	49.856	9.43	32.772	19.682	17.648	119.853	11.652	5.466	23.504	26.172	63.589	54	Female	Never	0	0	28	53	45	3.41	3.7	80	5.65	5.75
1	462.16	744875	83199.3	2421.74	12.891	59.53	7.706	31.64	15.67	22.802	110.904	14.507	18.245	20.328	20.211	83.791	56	Male	Never	0	0	32	79	70	4.83	5.44	85	6.8	6.85
0	141.348	20599.7	1858.65	327.558	3.706	8.9	1.949	20.468	4.237	11.66	62.289	8.228	14.876	14.778	15.813	81.673	26	Female	Never	0	0	28	22	24	2.1	2.1	25	2.05	2.05
1	141.348	1.03022e+06	232019	255.77	11.907	57.535	7.951	20.468	15.885	20.122	134.22	14.461	8.742	17.949	12.527	110.452	56	Male	Current	30	420	16	100	57	4.75	6.42	45	7.4	9
1	141.348	182857	31507.5	288.409	8.051	40.609	6.254	28.347	12.568	22.298	87.177	13.08	8.742	16.759	21.443	102.587	65	Male	Never	0	0	24	88	71	4.81	5.66	65	7.35	7.65
1	97.552	1.50407e+06	28782.4	397.242	9.661	43.233	9.677	26.389	15.014	14.968	110.95	11.652	11.856	19.535	11.188	89.959	58	Male	Never	0	0	28	5	33	3.58	4.38	75	7.6	7.85
1	247.249	1.69886e+06	350152	258.124	17.043	83.489	9.429	30.609	19.814	14.968	147.976	18.613	11.856	20.331	30.385	161.951	46	Male	Never	0	0	29	99	68	3.68	3.93	75	5.35	5.35
1	247.249	1.69886e+06	350152	258.124	17.043	83.489	9.429	30.609	19.814	14.968	147.976	18.613	11.856	20.331	30.385	161.951	36	Female	Current	20	252	24	84	65	3.4	3.56	85	5.5	5.55
1	185.143	145632	18184.2	783.091	10.007	41.916	7.829	22.375	15.453	14.968	101.438	15.888	24.285	18.345	37.657	147.862	49	Female	Never	0	0	29	40	44	2.9	3.13	60	5.25	5.25
1	97.552	828533	131499	130.624	23.051	56.519	24.457	31.329	18.767	22.802	122.692	13.08	18.151	22.709	18.715	98.504	56	Female	Current	20	360	26	67	27	2.96	5.19	35	4.7	5.25
1	347.075	2.17552e+06	134710	4831.56	13.016	53.18	7.828	26.159	14.793	20.122	124.859	7.086	8.742	13.59	3.678	48.531	61	Male	Never	0	0	22	78	63	3.61	4.91	70	5.7	6.7
0	97.552	25556.9	2895.37	231.376	3.971	11.633	1.948	4.981	5.173	14.968	87.112	1.948	12.017	11.61	13.822	94.302	73	Male	Never	0	0	26	4	0	1.99	2.69	0	2.1	2.1
1	185.143	357571	27537.9	258.112	10.866	44.887	7.342	22.755	15.01	20.253	136.535	12.372	24.285	15.57	23.842	63.589	51	Female	Never	0	0	28	11	11	3.18	3.42	20	6.3	6.3
1	185.143	323060	69474.7	193.247	9.718	36.67	7.342	31.741	13.417	9.055	65.028	11.652	12.017	15.57	18.95	68.1	45	Male	Current	10	336	28	18	57	3.65	3.74	90	5.95	5.95
1	163.677	39847.2	3961.62	166.163	15.915	16.663	3.255	15.709	6.93	12.287	96.736	12.344	24.285	16.759	21.443	201.807	52	Female	Current	8	492	27	28	4	2.9	3.74	30	5.45	5.45
1	141.348	105896	16961.9	80.097	9.621	26.893	5.063	10.439	9.543	12.287	96.566	8.672	8.742	13.986	3.538	140.468	48	Female	Current	12	456	23	42	36	3.68	3.85	50	7.8	7.8
0	97.552	23394	2376.77	188.26	2.022	6.132	2.285	5.17	2.6	6.374	56.983	2.2	5.466	9.236	1.691	57.761	63	Male	Never	0	0	22	37	15	2.14	2.63	5	2.15	2.55
1	97.552	154143	10025.7	33.707	10.972	26.575	5.418	15.709	10.727	17.572	91.984	5.501	8.742	16.363	3.538	72.443	56	Female	Current	20	240	22	26	17	3.47	4.64	20	5.65	5.75
1	97.552	179243	11083.2	478.304	9.19	35.354	6.014	18.089	11.763	12.287	103.9	8.672	15.131	21.916	33.081	90.219	59	Male	Never	0	0	22	100	53	2.89	6.2	70	5.85	7.5
1	345.994	2.32938e+06	45722.2	2979.99	18.314	69.277	11.369	35.918	24.433	25.407	110.428	15.888	18.151	19.534	13.822	102.483	38	Male	Never	0	0	28	14	86	3.64	3.77	100	5.95	5.95
0	610.851	31246.2	2469.31	217.631	6.758	18.561	5.775	67.753	13.468	50.011	197.065	35.643	86.912	22.709	50.731	122.121	53	Female	Never	0	0	30	12	22	2.2	3.4	30	2.2	2.2
1	226.391	459720	26261.7	614.043	14.693	48.195	7.221	37.094	16.956	9.486	127.042	20.575	21.104	21.917	81.77	117.987	67	Female	Never	0	0	27	67	67	3.09	5.88	60	5.2	6.9
0	86.6	78642.1	19366.1	318.416	15.997	36.006	5.776	10.507	10.352	12.258	84.716	5.501	21.265	16.363	5.037	85.876	55	Female	Never	0	0	20	33	12	2.49	2.79	10	2.2	2.2
1	117.565	554414	20019.9	104.457	9.727	42.577	5.716	25.042	13.245	12.167	106.295	13.08	8.742	16.363	13.681	68.308	63	Male	Current	20	552	24	78	18	4.39	5.63	30	5.55	6.05
0	307.357	45819.7	3105.69	390.518	5	8.538	3.43	33.756	6.537	17.572	80.774	14.507	35.985	14.382	23.842	72.819	56	Male	Never	0	0	27	16	6	2.36	2.38	5	2.2	2.2
0	97.552	23394	2376.77	188.26	2.022	6.132	2.285	5.17	2.6	6.374	56.983	0.5	5.466	9.236	1.691	57.761	53	Female	Current	6	240	23	5	12	2.12	2.31	0	2.2	2.2
0	610.851	31246.2	2469.31	217.631	6.758	18.561	5.775	67.753	13.468	50.011	197.065	35.643	86.912	22.709	50.731	122.121	50	Female	Current	6	432	29	37	20	1.63	2.37	25	2.6	2.6
0	141.348	53263.3	5223.24	215.248	6.061	12.881	3.312	7.831	5.718	20.122	40.635	7.086	15.131	15.57	8.286	51.263	47	Male	Never	0	0	27	46	18	2.02	2.15	25	2.5	2.5
0	97.552	33975.4	3435.16	122.818	7.995	9.167	2.398	5.17	4.896	9.486	46.799	3.725	12.017	12.402	11.188	140.468	72	Female	Never	0	0	23	21	10	2.12	2.62	0	2.2	2.2
0	97.552	43015.5	3791.66	51.33	5.212	10.401	2.398	7.657	5.735	6.686	47.144	1.948	5.466	11.61	1.691	147.862	61	Female	Never	0	0	27	27	14	2.02	2.23	10	2.7	2.7
0	141.348	35735.4	4496.13	133.179	5.347	14.135	3.082	65.951	8.529	6.686	67.536	7.894	19.765	26.287	49.677	56.273	52	Male	Never	0	0	28	36	7	2.26	2.26	5	2.3	2.3
1	97.552	108176	50480.1	205.521	10.454	50.518	6.074	31.947	11.875	12.167	72.484	10.162	5.466	17.155	16.316	63.589	50	Male	Current	20	396	26	0	11	4.13	4.56	20	5.9	5.9
1	141.348	251173	140885	532.04	16.285	55.853	8.074	26.159	18.029	17.648	110.998	13.08	8.742	18.741	5.385	336.317	45	Male	Current	40	432	18	100	44	3.65	6.76	35	5.6	8.3
0	97.552	25556.9	2895.37	231.376	3.971	11.633	1.948	4.981	5.173	14.968	87.112	1.948	12.017	11.61	13.822	94.302	45	Male	Never	0	0	25	14	7	1.85	1.98	0	2.05	2.05
0	226.74	24468.1	1985.22	234.64	11.01	6.46	9.58	17.95	6.32	14.07	47.99	47.7	34.68	6.96	40.8	36.78	49	Male	Never	0	0	27	49	21	2.14	2.35	26	2.45	2.49
0	144.88	54594.8	5353.82	220.63	6.21	13.2	3.39	8.02	5.86	20.62	41.65	7.26	15.5	15.96	8.49	52.54	46	Male	Never	0	0	26	47	19	2.07	2.2	26	2.56	2.56
1	408.8	153291	18485.9	1812.06	30.33	32.54	28.32	21.63	15.3	21.21	126.12	57.37	45.42	3.4	15.81	104.8	39	Male	Current	10	180	28	23	63	4.21	4.56	87	7.72	7.82
0	43.76	17604	1491	8.9	3.27	1.84	2.36	6.53	1.68	9.99	32.84	6.09	8.57	6.28	5.1	15.64	42	Male	Never	0	0	31	26	22	2.42	3.37	20	2.4	2.4
1	100.58	184621	11415.7	492.65	9.47	36.41	6.19	18.63	11.211	12.66	107.02	8.93	15.58	22.58	34.07	92.93	58	Male	Never	0	0	23	99	52	2.98	6.39	72	6.03	7.73
0	227.39	25180.6	1742.35	154.601	5.549	1.534	1.181	0.775	0.486	4.602	6.894	2.093	13.874	1.706	1.229	1.613	41	Male	Never	0	0	17	48	15	1.76	1.91	4	2.08	2.14
0	88.818	10198.3	470.219	94.364	8.527	2.271	2.581	0.775	0.486	4.053	2.29	2.093	7.763	0.672	1.229	6.727	25	Female	Never	0	0	30	2	2	1.85	1.85	2	1.99	2.04
0	147.944	8970.92	2664.98	1.344	9.769	2.271	2.944	16.975	0.486	0.953	1.125	3.781	1.207	0.672	1.229	1.613	36	Female	Never	0	0	30	19	19	1.93	1.99	0	2.18	2.24
0	227.39	15825	1053.42	101.481	6.012	1.534	2.581	0.775	0.486	4.053	4.545	2.093	7.763	0.402	1.229	1.613	26	Female	Current	6	139	28	0	22	2.09	2.09	4	2.13	2.19
0	227.39	25180.6	1742.35	154.601	5.549	1.534	2.581	0.775	0.486	4.602	6.894	2.093	13.874	1.706	1.229	1.613	22	Male	Current	4	101	29	0	13	1.81	1.81	0	1.94	1.99
0	114.609	28019.2	2235.98	39.841	10.596	1.771	3.709	6.173	2.185	12.403	32.014	11.293	8.307	3.372	4.929	7.013	47	Female	Never	0	0	22	14	22	1.79	1.9	4	1.66	1.8
0	352.844	42848.4	4984.58	1.344	8.269	9.271	10.531	16.975	7.136	7.053	17.714	3.781	1.207	3.172	1.229	1.613	39	Female	Never	0	0	26	26	10	1.74	2.04	9	1.75	2.04
0	132.406	50807.5	8354.38	29.74	11.796	7.265	10.031	6.173	4.586	6.753	32.014	5.858	3.008	3.372	4.929	7.013	56	Female	Current	12	466	29	10	7	2.51	2.68	4	2.27	2.62
0	221.744	17318.9	1321.08	128.444	7.923	7.771	12.431	35.875	4.036	0.953	61.714	23.98	44.007	5.464	25.229	15.141	42	Female	Never	0	0	29	10	7	2.59	2.85	0	2.37	2.67
0	203.944	44647.2	3911.48	385.555	32.169	9.221	10.631	6.173	7.536	15.153	84.264	32.986	28.807	8.146	35.129	49.413	27	Female	Never	0	0	26	8	5	1.93	1.93	0	2.41	2.48
0	309.744	61282.6	3904.68	804.04	19.119	11.671	15.681	46.375	7.836	23.103	91.814	128.093	23.507	5.464	35.129	42.813	46	Male	Current	18	101	30	85	20	2.4	2.77	9	2.6	3.31
0	42.344	17025.8	1448.08	8.077	3.182	1.771	2.288	6.173	1.635	9.653	32.014	5.858	8.307	6.134	4.929	15.141	39	Male	Never	0	0	31	27	18	2.52	3.51	19	2.23	2.28
0	168.197	31542.8	2693.18	125.396	0.812	6.315	7.281	13.474	4.486	6.703	69.214	14.919	8.307	5.464	15.279	7.013	53	Female	Never	0	0	23	32	21	2.01	2.37	9	2.27	2.33
0	221.744	23922.8	1932.68	229.383	10.769	6.315	9.381	17.374	6.186	13.753	46.864	46.667	33.907	6.805	39.929	35.877	46	Male	Never	0	0	26	51	22	2.21	2.46	24	2.27	2.38
0	132.45	29565.3	3896.18	245.994	7.923	1.771	3.684	301.675	4.836	0.953	46.814	5.858	8.307	3.372	15.279	7.013	30	Female	Never	0	0	31	29	9	2.29	2.29	9	2.23	2.28
0	150.247	37016.5	3628.48	67.308	0.812	5.36	5.481	4.875	4.036	9.653	54.264	5.858	8.307	5.464	4.929	7.013	67	Female	Never	0	0	29	53	22	2.44	2.44	9	2.13	2.19
0	159.167	25846.2	3534.98	17.485	9.426	1.771	1.181	6.173	4.586	21.003	61.764	5.858	8.307	3.372	4.929	15.141	41	Female	Never	0	0	27	42	21	2.23	2.34	4	2.04	2.09
0	150.247	49781.9	5542.98	246.249	26.019	11.671	14.831	6.173	6.436	15.153	54.264	23.98	8.307	5.464	15.279	29.013	45	Female	Never	0	0	23	36	19	1.87	1.99	24	2.32	2.38
0	292.344	46575.5	3054.18	178.166	10.596	15.171	10.281	62.975	4.486	20.553	76.714	59.943	64.807	5.464	44.629	7.013	42	Male	Never	0	0	27	49	19	2.37	2.39	9	2.37	2.43
0	150.247	49781.9	5542.98	246.249	26.019	11.671	14.831	6.173	6.436	15.153	54.264	23.98	1.207	5.464	15.279	29.013	46	Male	Never	0	0	27	13	18	2.13	2.21	7	2.23	2.28
0	140.792	20534.2	1845.04	326.902	3.675	8.871	1.93	20.243	4.223	11.613	62.103	8.121	14.783	14.75	15.742	81.486	24	Female	Never	0	0	28	24	21	2.23	2.23	24	1.94	1.99
0	96.996	25491.4	2881.76	230.72	3.94	11.604	1.929	4.756	5.159	14.921	86.926	1.841	11.924	11.582	13.751	94.115	71	Male	Never	0	0	26	4	0	2.12	2.86	0	1.99	2.04
0	96.996	23328.6	2363.16	187.604	1.991	6.103	2.266	4.945	2.586	6.327	56.797	2.093	5.373	9.208	1.62	57.574	61	Male	Never	0	0	22	40	16	2.28	2.8	4	2.04	2.48
0	610.295	31180.8	2455.7	216.975	6.727	18.532	5.756	67.528	13.454	49.964	196.879	35.536	86.819	22.681	50.66	121.934	51	Female	Never	0	0	30	13	23	2.34	3.62	29	2.08	2.14
0	86.044	78576.7	19352.5	317.76	15.966	35.977	5.757	10.282	10.338	12.211	84.53	5.394	21.172	16.335	4.966	85.689	53	Female	Never	0	0	20	35	13	2.65	2.97	9	2.08	2.14
0	306.801	45754.2	3092.07	389.862	4.969	8.509	3.411	33.531	6.523	17.525	80.588	14.4	35.892	14.354	23.771	72.632	54	Male	Never	0	0	27	17	6	2.51	2.53	4	2.08	2.14
0	96.996	23328.6	2363.16	187.604	1.991	6.103	2.266	4.945	2.586	6.327	56.797	0.393	5.373	9.208	1.62	57.574	51	Female	Current	7	252	23	5	13	2.26	2.46	0	2.08	2.14
0	610.295	31180.8	2455.7	216.975	6.727	18.532	5.756	67.528	13.454	49.964	196.879	35.536	86.819	22.681	50.66	121.934	48	Female	Current	7	454	29	40	24	1.73	2.52	24	2.46	2.53
0	96.996	33909.9	3421.54	122.162	7.964	9.138	2.379	4.945	4.882	9.439	46.613	3.618	11.924	12.374	11.117	140.281	70	Female	Never	0	0	23	23	11	2.26	2.79	0	2.08	2.14
0	96.996	42950	3778.05	50.674	5.181	10.372	2.379	7.432	5.721	6.639	46.958	1.841	5.373	11.582	1.62	147.675	59	Female	Never	0	0	27	29	15	2.15	2.37	9	2.56	2.62
0	140.792	35669.9	4482.52	132.523	5.316	14.106	3.063	65.726	8.515	6.639	67.35	7.787	19.672	26.259	49.606	56.086	50	Male	Never	0	0	28	39	7	2.4	2.4	4	2.18	2.24
0	96.996	25491.4	2881.76	230.72	3.94	11.604	1.929	4.756	5.159	14.921	86.926	1.841	11.924	11.582	13.751	94.115	43	Male	Never	0	0	25	15	7	1.97	2.11	0	1.94	1.99
0	226.184	24402.6	1971.6	233.984	10.979	6.431	9.561	17.725	6.306	14.023	47.804	47.593	34.587	6.932	40.729	36.593	47	Male	Never	0	0	27	53	23	2.28	2.5	25	2.32	2.42
0	144.324	54529.4	5340.2	219.974	6.179	13.171	3.371	7.795	5.846	20.573	41.464	7.153	15.407	15.932	8.419	52.353	44	Male	Never	0	0	26	50	20	2.2	2.34	25	2.42	2.49
0	43.204	17538.6	1477.38	8.244	3.239	1.811	2.341	6.305	1.666	9.943	32.654	5.983	8.477	6.252	5.029	15.453	40	Male	Never	0	0	31	28	22	2.57	3.59	19	2.27	2.33
