# Supplementary material for: Cytokine-based Predictive Models to Estimate the Probability of Chronic Periodontitis: Development of Diagnostic Nomograms
Source: Sci Rep. 2017 Sep 14;7:11580. doi: 10.1038/s41598-017-06674-2 (PMC5599565; doi:10.1038/s41598-017-06674-2)
Supplement: Supplementary file 4 — Dataset 3 [file 41598_2017_6674_MOESM4_ESM.xlsx]

## Sheet: Models_1 var
	Intercep	Var.1	Var.2	Intercep_Coef	Var.1._Coef	Var.2._Coef	ci.inf_Intercep	ci.sup_Intercep	ci.inf_Var.1	ci.sup_Var.1	ci.inf_Var.2	ci.sup_Var.2	Vif_or_Gif_Var.1	Vif_or_Gif_Var.2	AUC.VALUE	AUC.CV.10.Fold	Apparent.Brier	pvalue.HosmerTest	AIC
1	(Intercept)	IL1alpha	SmokingCurrent	-50.32222012	3.13388163	1.7836673	-68.708027	-31.936413	1.970574	4.297189	0.384172	3.183162	1.025	1.025	0.973	0.913	0.057	0.504	62.703
2	(Intercept)	IL1beta	SmokingCurrent	-27.72950631	2.13622129	1.72201822	-36.579988	-18.879025	1.440614	2.831829	0.433468	3.010569	1.015	1.015	0.963	0.933	0.06	0.033	73.842
3	(Intercept)	IL17A	SmokingCurrent	-7.60733457	1.82307995	1.86013549	-10.143522	-5.071148	1.200586	2.445574	0.742212	2.978059	1.012	1.012	0.937	0.888	0.092	0.008	100.204

## Sheet: Models_2 var 
	Intercep	Var.1	Var.2	Var.3	Intercep_Coef	Var.1._Coef	Var.2._Coef	Var.3._Coef	ci.inf_Intercep	ci.sup_Intercep	ci.inf_Var.1	ci.sup_Var.1	ci.inf_Var.2	ci.sup_Var.2	ci.inf_Var.3	ci.sup_Var.3	Vif_or_Gif_Var.1	Vif_or_Gif_Var.2	Vif_or_Gif_Var.3	AUC.VALUE	AUC.CV.10.Fold	Apparent.Brier	pvalue.HosmerTest	AIC
3	(Intercept)	IL1alpha	IFNgamma	SmokingCurrent	-71.38350379	4.62256736	-1.14600544	2.04284685	-100.973641	-41.793366	2.67489	6.570245	-1.899671	-0.39234	0.441189	3.644505	2.346	2.264	1.062	0.986	0.925	0.044	0.891	50.946
11	(Intercept)	IL1beta	IL10	SmokingCurrent	-28.81155781	2.33143221	-0.5059035	1.70160698	-38.166522	-19.456594	1.556123	3.106741	-0.985694	-0.026113	0.336327	3.066887	1.3	1.265	1.032	0.971	0.927	0.06	0.015	71.263
13	(Intercept)	IL17A	IFNgamma	SmokingCurrent	-12.37636006	5.02498555	-3.16764709	2.98492682	-16.688408	-8.064312	3.035793	7.014178	-4.87225	-1.463044	1.25752	4.712333	8.464	7.905	1.476	0.974	0.916	0.05	0.522	61.173

## Sheet: Classification_ 1 var
Formula_Model	AUC.VAL	ci.inf.AUC	ci.sup.AUC	ACC.VAL	ci.if.ACC	ci.sup.ACC	SENS.VAL	ci.inf.SENS	ci.sup.SENS	SPEC.VAL	ci.inf.SPEC	ci.sup.SPEC	PPV.VAL	ci.inf.PPV	ci.sup.PPV	NPV.VAL	ci.inf.NPV	ci.sup.NPV	DOR.VAL
IL1alpha + Smoking	0.97316	0.94874	0.99757	93.197	89.116	97.279	94.521	89.041	98.63	91.892	85.135	97.297	92.105	86.076	97.26	94.521	89.474	98.611	195.52
IL1beta + Smoking	0.96316	0.9307	0.99562	93.878	89.796	97.279	93.151	87.637	97.26	94.595	89.189	98.649	94.521	89.189	98.611	93.421	87.949	97.368	238.031
IL17A + Smoking	0.93725	0.89814	0.97635	89.116	83.673	93.878	89.041	80.822	95.89	89.189	81.081	95.946	89.041	82.432	95.588	89.282	82.926	95.588	67.029

## Sheet: Classification_2 var
Formula_Model	AUC.VAL	ci.inf.AUC	ci.sup.AUC	ACC.VAL	ci.if.ACC	ci.sup.ACC	SENS.VAL	ci.inf.SENS	ci.sup.SENS	SPEC.VAL	ci.inf.SPEC	ci.sup.SPEC	PPV.VAL	ci.inf.PPV	ci.sup.PPV	NPV.VAL	ci.inf.NPV	ci.sup.NPV	DOR.VAL
IL1alpha + IFNgamma + Smoking	0.98593	0.97196	0.9999	95.238	91.156	98.639	93.151	86.301	98.63	97.297	93.243	100	97.183	93.056	100	93.59	87.805	98.63	489.569
IL1beta + IL10 + Smoking	0.97131	0.94535	0.99727	94.558	90.476	97.959	94.521	89.041	98.63	94.595	89.189	98.649	94.595	89.333	98.611	94.667	89.61	98.63	301.925
IL17A + IFNgamma + Smoking	0.97381	0.9506	0.99701	92.517	87.755	96.599	90.411	83.562	95.89	94.595	89.189	98.649	94.286	88.729	98.571	91.026	85.185	96.053	165.014

## Sheet: Corrected measures_ 1 var
Formula_Model	Mod_Opt_Cor	AUC	ACC	SENS	SPECI	PPV	NPV	DOR
IL1alpha + Smoking	Model	0.973	93.197	94.521	91.892	92.105	94.521	195.52
IL1alpha + Smoking	Optimism	0.002	1.661	1.804	1.43	1.536	1.594	NA
IL1alpha + Smoking	Corrected	0.971	91.536	92.717	90.462	90.569	92.927	120.742
IL1beta + Smoking	Model	0.963	93.878	93.151	94.595	94.521	93.421	238.031
IL1beta + Smoking	Optimism	0.002	0.834	0.997	0.625	0.654	0.951	NA
IL1beta + Smoking	Corrected	0.962	93.044	92.154	93.97	93.867	92.47	183.037
IL17A + Smoking	Model	0.937	89.116	89.041	89.189	89.041	89.282	67.029
IL17A + Smoking	Optimism	0.003	1.022	0.77	1.209	1.157	0.785	NA
IL17A + Smoking	Corrected	0.934	88.094	88.271	87.98	87.884	88.497	55.085

## Sheet: Corrected measures_ 2 var
Formula_Model	Mod_Opt_Cor	AUC	ACC	SENS	SPECI	PPV	NPV	DOR
IL1alpha + IFNgamma + Smoking	Model	0.986	95.238	93.151	97.297	97.183	93.59	489.569
IL1alpha + IFNgamma + Smoking	Optimism	0.003	1.507	1.385	1.575	1.567	1.26	NA
IL1alpha + IFNgamma + Smoking	Corrected	0.983	93.731	91.766	95.722	95.616	92.33	249.369
IL1beta + IL10 + Smoking	Model	0.971	94.558	94.521	94.595	94.595	94.667	301.925
IL1beta + IL10 + Smoking	Optimism	0.004	1.016	1.216	0.77	0.76	1.195	NA
IL1beta + IL10 + Smoking	Corrected	0.967	93.542	93.305	93.825	93.835	93.472	211.756
IL17A + IFNgamma + Smoking	Model	0.974	92.517	90.411	94.595	94.366	91.026	165.014
IL17A + IFNgamma + Smoking	Optimism	0.003	1.278	1.294	1.21	1.202	1.199	NA
IL17A + IFNgamma + Smoking	Corrected	0.971	91.239	89.117	93.385	93.164	89.827	115.6
